# Supplementary material for: Mo-W18O49/ZnIn2S4 Composites Synthesized by Metal Doping for Photocatalytic Hydrogen Evolution
Source: Molecules. 2025 Mar 31;30(7):1563. doi: 10.3390/molecules30071563 (PMC11990356; doi:10.3390/molecules30071563)
Supplement: Supplementary file 1 [file molecules-30-01563-s001.zip]

Archive with 1 entries (1 files):
- molecules-3517226-supplementary.pdf
